# Supplementary material for: Genome-wide association analysis of flowering date in a collection of cultivated olive tree
Source: Hortic Res. 2024 Sep 24;12(1):uhae265. doi: 10.1093/hr/uhae265 (PMC11718396; doi:10.1093/hr/uhae265)
Supplement: Web_Material_uhae265 [file web_material_uhae265.zip]

Archive with 27 entries (27 files):
- Aqbouch_etal_Figure_S1.pdf
- Aqbouch_etal_Figure_S2.pdf
- Aqbouch_etal_Figure_S3.pdf
- Aqbouch_etal_Figure_S4.pdf
- Aqbouch_etal_Figure_S5.pdf
- Aqbouch_etal_Figure_S6.pdf
- Aqbouch_etal_Figure_S7.pdf
- Aqbouch_etal_File_S1.docx
- Aqbouch_etal_File_S2.docx
- Aqbouch_etal_Supp_file_Captions.docx
- Aqbouch_etal_Table_S1.docx
- Aqbouch_etal_Table_S2.docx
- Aqbouch_etal_Table_S3.docx
- Aqbouch_etal_Table_S4.docx
- Aqbouch_etal_Table_S5.docx
- Aqbouch_etal_Table_S6.docx
- Aqbouch_etal_Table_S7.docx
- Aqbouch_etal_Table_S8.docx
- Aqbouch_etal_Table_S9.docx
- Aqbouch_etal_Table_S10.docx
- Aqbouch_etal_Table_S11.docx
- Aqbouch_etal_Table_S12.docx
- Aqbouch_etal_Table_S13.docx
- Aqbouch_etal_Table_S14.docx
- Aqbouch_etal_Table_S15.docx
- Aqbouch_etal_Table_S16.docx
- Aqbouch_etal_Table_S17.docx
